# Supplementary material for: The Antidiabetic Drug Metformin Regulates Voltage-Gated Sodium Channel NaV1.7 via the Ubiquitin-Ligase NEDD4-2
Source: eNeuro. 2022 Mar 3;9(2):ENEURO.0409-21.2022. doi: 10.1523/ENEURO.0409-21.2022 (PMC8906783; doi:10.1523/ENEURO.0409-21.2022)
Supplement: Figure 5-1 — Supplemental data table supporting Figure 5. AP characteristics recorded from DRG neurons by electrophysiological current-clamp protocol. Neurons were obtained from Nedd4Lfl/fl mice (n = 14 cells/treatment) or SNS-Nedd4L–/– mice (n = 10–16 cells/treatment) and treated with control medium or metformin treatment (20 mm). Data are represented as the mean ± SEM. Statistical analysis was performed using and unpaired t test with Welch’s correction (Extended Data Table 1-2). *p < 0.05, **p < 0.01, ***p < 0.001. Detailed references for the resources used are presented in Extended Data Table 1-1. Download Figure 5-1, XLSX file. [file enu-eN-NWR-0409-21-s07.xlsx]

## Sheet: Feuil1
	Nedd4-2fl/fl		SNS-Nedd4-2-/-
Metformin	-	+	-	+
	(n=14)	(n=14)	(n=10)	(n=16)
Amplitude (mV)	64.71 ±3.93	** 46 ±4.75	64.88 ±4.08	56.15 ±3.81
Time of Peaks (ms)	40.75 ±5.43	34.04 ±0.98	34.32 ±2.07	32.19 ±0.4
Half-width (ms)	2.4 ±0.32	2.49 ±0.25	2.71 ±0.36	2.25 ±0.1
Max. Rise Time (ms)	80.43 ±9.03	* 52.1 ±6.01	90.95 ±10.6	70.77 ±6.4
Max. Decay (mV)	-47.96 ±4.71	-39.46 ±3.47	-41.2 ±3.26	-44.44 ±2.32
Baseline (mV)	-20.12 ±1.41	** -13.86 ±1.44	-22.15 ±2.01	-17.84 ±1.38
Rheobase (pA)	187.5 ±27.87	267.86 ±44.39	212.5 ±31.24	* 314.06 ±28.38
Anti-peak (mV)	-51.33 ±1.92	-49.49 ±2.9	-47.72 ±2.1	-53.13 ±2.57
Time of anti-peak (ms)	53.0 ±6.88	49.47 ±1.93	48.54 ±2.63	55.64 ±3.34
RMP (mV)	-49.59 ±1.24	-51.38 ±1.91	-50.66 ±1.85	* -55.76 ±1.43
